# Supplementary material for: Evaluation of Genotype-Based Gene Expression Model Performance: A Cross-Framework and Cross-Dataset Study
Source: Genes (Basel). 2021 Sep 28;12(10):1531. doi: 10.3390/genes12101531 (PMC8536060; doi:10.3390/genes12101531)
Supplement: Supplementary file 1 [file genes-12-01531-s001.zip]

Archive with 1 entries (1 files):
- genes-1355128-supplementary.xlsx
