# Supplementary material for: Evaluation of Genotype-Based Gene Expression Model Performance: A Cross-Framework and Cross-Dataset Study
Source: Genes (Basel). 2021 Sep 28;12(10):1531. doi: 10.3390/genes12101531 (PMC8536060; doi:10.3390/genes12101531)
Supplement: Supplementary file 1 [file genes-12-01531-s001.zip › genes-1355128-supplementary.xlsx]

## Sheet: STable1
SNP	beta	adjustment factor	reference allele	alternative allele
rs8024276	0.211193	0.358986	G	A
rs12906546	0.216567	0.381462	C	G
rs8040754	-0.20238	-0.27038	C	T
rs11637643	0.186164	0.250949	A	G
rs28720874	0.267858	0.402055	A	G
rs2047866	-0.293718	-0.293718	C	T
rs72734531	-0.198237	-0.341286	C	T
rs16967559	-0.204724	-0.330097	A	G
rs11634260	-0.171215	-0.259391	T	G
rs334930	0.580064	0.951422	G	T
rs7183492	-0.168159	-0.210939	C	T
rs76505651	-0.319472	-0.598934	G	A
rs2935973	0.359068	0.558926	G	A
rs7168130	-0.204527	-0.275294	A	G
rs35980406	0.289952	0.510721	C	T
rs2469535	0.202025	0.377541	T	C
rs112014904	-0.360016	-0.689258	G	A
Table S1. Beta values, adjustment factor and coding alleles for the list of SNPs to be included in the eQTL score model for the neuregulin 4 gene (NRG4). The beta values correspond to the effect size of the association between each SNP and the NRG4 gene expression levels. The adjustment factor corresponds to the expected proportion of each allele in the standardized population, i.e. 1000 Genomes,…

## Sheet: STable2
A.	rs8024276	rs12906546	rs8040754	rs11637643	rs28720874	rs2047866	rs72734531	rs16967559	rs11634260	rs334930	rs7183492	rs76505651	rs2935973	rs7168130	rs35980406	rs2469535	rs112014904
Subject1	2	2	2	1	2	1	2	2	2	2	2	1	2	1	2	2	2
Subject2	2	2	2	1	NA	1	2	2	2	2	2	1	2	1	2	2	2
Subject3	2	1	1	1	0	1	2	2	1	1	2	2	1	2	1	2	2
Subject4	2	1	1	1	NA	1	2	2	1	1	2	2	1	2	1	2	2
B.	rs8024276	rs12906546	rs8040754	rs11637643	rs28720874	rs2047866	rs72734531	rs16967559	rs11634260	rs334930	rs7183492	rs76505651	rs2935973	rs7168130	rs35980406	rs2469535	rs112014904	eQTL score
Subject1	0.0634001	0.051673	-0.134381	-0.0647851	0.133661	0	-0.0551892	-0.0793509	-0.0830394	0.208707	-0.12538	0.279461	0.159211	0.0707664	0.0691826	0.0265097	-0.0307743	0.489673
Subject2	0.0634001	0.051673	-0.134381	-0.0647851	0	0	-0.0551892	-0.0793509	-0.0830394	0.208707	-0.12538	0.279461	0.159211	0.0707664	0.0691826	0.0265097	-0.0307743	0.356012
Subject3	0.0634001	-0.164894	0.0679998	-0.0647851	-0.402055	0	-0.0551892	-0.0793509	0.0881759	-0.371357	-0.12538	-0.0400108	-0.199857	-0.133761	-0.220769	0.0265097	-0.0307743	-1.6421
Subject4	0.0634001	-0.164894	0.0679998	-0.0647851	0	0	-0.0551892	-0.0793509	0.0881759	-0.371357	-0.12538	-0.0400108	-0.199857	-0.133761	-0.220769	0.0265097	-0.0307743	-1.24004
Table S2. Examples of how the eQTL score is computed. In detail, eQTL score was computed for four hypothetical individuals. Subjects 1 and 2 and Subejcts 3 and 4 have the same genotypes counts (A.) except for the SNP rs28720874, which genotype information is missing (represented by 'NA'). The weighted contribution of each SNP for each individual's eQTL score was computed as the multiplication of …
